# Supplementary material for: A holistic approach to performance prediction in collegiate athletics: player, team, and conference perspectives
Source: Sci Rep. 2024 Jan 12;14:1162. doi: 10.1038/s41598-024-51658-8 (PMC10786827; doi:10.1038/s41598-024-51658-8)
Supplement: Supplementary file 2 — Supplementary Information 2. [file 41598_2024_51658_MOESM2_ESM.csv]

RHR	HRV	Recovery	Sleep.Score	Hours.in.Bed	Hours.of.Sleep	Sleep.Need	Sleep.Efficiency....	Wake.Periods	Latency..min.	Cycles	REM.Sleep..hours.	Deep.Sleep..hours.	Light.Sleep..hours.	Awake..hours.	Sleep.Debt..hours.	Sleep.Consistency	Respiratory.Rate	Total.Cycle.Sleep.Time..hours.	Restorative.Sleep..hours.	PPC	MPC	EB	OR	MS	LA	NES	OS	Week.Trimp.Total	Daily.Average	Weekly.SD	Monotony	Strain	RT.Volume.Load	RSI_Level
59.83223911	83.85038319	59.51026234	76.56951192	7.778366698	6.8906141	8.876062772	88.90791363	14.08225843	2.914771604	5.301541865	2.044584035	1.372533814	3.473323772	0.895036262	0.970375747	62.47840561	16.37190849	7.171600021	3.413371843	3.873093222	4.125703833	3.607413145	3.397369629	3.409457872	2.959753368	3.05924391	3.526064731	2060	515	114.7460965	4.488170104	9245.630415	7151.8	0
61.96477033	64.51517523	41.36920465	63.64781707	6.918587712	6.108605375	9.573745015	88.32952431	9.690616379	3.503370105	4.687997328	1.906327043	1.09899687	3.103288794	0.818063734	1.712076784	55.91976821	17.47282005	6.234279881	3.558828807	3	3	3	1	5	4	5	5	1350	675	190.9188309	3.535533906	4772.970773	5665.9	0
64.16157173	58.40430548	57.48132871	91.0080469	8.927143362	7.9844164	8.65822935	89.26989063	15.62362324	1.879097832	6.372092811	2.583524486	1.844678094	3.556138315	0.955826477	0.580655837	73.07273366	17.60345962	8.185331878	4.432286793	3	4	4	3	5	2	2	5	2250	562.5	338.8583775	1.65998552	3734.96742	7129.1	1
56.00416146	91.02836631	68.46096855	75.98585841	7.826527513	6.919903364	9.086810883	88.44127606	13.68103377	4.725966206	5.548570644	1.955583904	1.326229158	3.637324347	0.899251917	0.937426214	74.86303984	17.15094398	6.951303931	3.440814282	4	5	3	3	3	2	1	3	1350	675	106.0660172	6.363961031	8591.347391	8170.5	1
59.9431919	84.42042922	59.79671399	76.51001903	7.780290274	6.890547603	8.900204658	88.86625483	14.1331721	2.753809734	5.302558632	2.044589057	1.372482152	3.47334998	0.895935945	0.972708921	62.89775632	16.4638679	7.16951533	3.409561208	3.851942092	4.146654472	3.708648669	3.4635979	3.311034184	2.786378929	2.902451228	3.280408853	1740	348	258.5923433	1.345747502	2341.600653	7447.3	2
59.98714559	87.42050489	62.14573478	75.34063781	7.436944906	6.656137474	8.733747512	89.76531249	13.91153035	3.551925024	5.023064001	1.963267734	1.488905461	3.202412654	0.793366811	0.956733231	62.68967871	16.86461836	7.109037246	3.424577167	4	4	4	3	3.291524427	2.61750044	2.505079392	3.057079639	2055	411	278.7561659	1.474406849	3029.906074	8170.5	2
51.42857143	145	77	94.85714286	9.31	8.488571429	8.395714286	91.28571429	16.60449559	0.682857143	6.857142857	1.897142857	1.597142857	4.997142857	0.834285714	0.372857143	62.71428571	15.55698571	8.488571429	3.742857143	3.214846636	4.077881563	3.300730258	2.957804377	3.461871264	3.209497008	3.404142057	3.386661423	1588	529.3333333	122.3982571	4.324680318	6867.592345	6000	2
50	145.1428571	77.57142857	87.71428571	8.201428571	7.581428571	8.545714286	92.14285714	15.36492916	1.784285714	5.428571429	2.182857143	1.635714286	3.764285714	0.631428571	0.498571429	73.28571429	17.79227143	7.581428571	3.631428571	4.673134502	4.908621318	2.513870287	3.020553866	2.287245787	1.229936286	5.70629324	3.188541141	2065	516.25	569.9031	0.905856	1870.592	6919.5	3
56.57142857	61	58.71428571	69.57142857	7.437142857	6.78	9.764285714	91	11.11997016	3.712857143	5.428571429	2.275714286	1.417142857	3.087142857	0.665714286	1.314285714	67.57142857	15.01815714	6.78	3.521428571	5.017505643	3.263199434	3.216750514	4.073544291	4.679538758	3.783997036	2.015652838	3.78277153	1547	773.5	351.4320702	2.200994347	3404.938255	8175.9	3
