# Supplementary material for: A holistic approach to performance prediction in collegiate athletics: player, team, and conference perspectives
Source: Sci Rep. 2024 Jan 12;14:1162. doi: 10.1038/s41598-024-51658-8 (PMC10786827; doi:10.1038/s41598-024-51658-8)
Supplement: Supplementary file 3 — Supplementary Information 3. [file 41598_2024_51658_MOESM3_ESM.zip]

Archive with 1 entries (1 files):
- SREP_Code.ipynb
