# Supplementary material for: A holistic approach to performance prediction in collegiate athletics: player, team, and conference perspectives
Source: Sci Rep. 2024 Jan 12;14:1162. doi: 10.1038/s41598-024-51658-8 (PMC10786827; doi:10.1038/s41598-024-51658-8)
Supplement: Supplementary file 3 — Supplementary Information 3. [file 41598_2024_51658_MOESM3_ESM.zip › SREP_Code.ipynb]

# %% [markdown]
# Athlete Level Performance Prediction
We have provided a 10 row dataset anonymizing the athlete and season details. The target feature here is RSI. The following are the steps of implementation:
1. Data Imputation - MICE Imputer
2. Correlation based Feature Importance - CORR
3. Quartile ranging for categorization of RSI - Level 0/1/2/3
4. Data Balancing - SMOTE + ENN
5. Feature Importance based on Random Forest - RF
6. Feature Importance based on XGBoost - XGB
7. RSI Prediction
8. Partial Dependence Plot

# %% [code]
from google.colab import drive
drive.mount('/content/drive')
import os
os.chdir(r"/content/drive/MyDrive/RSI")

# %% [code]
import pandas as pd
import numpy as np
import matplotlib.pyplot as plt
import seaborn as sns
import missingno as mno

# %% [code]
df=pd.read_csv("RSI_Final.csv")

# %% [markdown]
# Data Imputation
We opted to employ the Multiple Imputation by Chained Equation (MICE) technique to address this issue and prevent any potential bias in prediction outcomes. This technique is renowned for its accuracy in imputing missing values, as it relies on conditional modeling of the missing feature concerning the other available features.

# %% [code]
from sklearn import linear_model
%matplotlib inline
from sklearn.model_selection import train_test_split
from sklearn.impute import SimpleImputer
from sklearn.ensemble import RandomForestClassifier
from sklearn import linear_model
from sklearn.experimental import enable_iterative_imputer
from sklearn.impute import IterativeImputer
from sklearn.ensemble import RandomForestRegressor

# %% [code]
imp = IterativeImputer(max_iter=10, random_state=0, estimator=RandomForestRegressor(n_estimators=10, random_state=0))
imp.fit(df)
df=pd.DataFrame(imp.fit_transform(df),columns=df.columns)

# %% [markdown]
# Feature Importance based on Correlation (CORR)
This feature importance score is in range -1 to 1 and is scaled to range 0 to 1 for further analysis. The scaling was done manually using Microsoft Excel.

# %% [code]
import matplotlib.pyplot as mp
import pandas as pd
import seaborn as sb
fig = plt.figure(figsize=(22,22))

# plotting correlation heatmap
dataplot = sb.heatmap(df.corr().abs(), cmap="YlGnBu", annot=True)

# displaying heatmap
mp.show()

# %% [code]
list_GS.to_csv("correlationRSIcheck.csv")

# %% [markdown]
#Quartile Ranging for RSI categorization
Using the quartile range of RSI, athletes were categorized into four groups or classes: Upper-performance group (U): RSI of 0.41 to
0.67, Upper-Middle performance group (UM): RSI of 0.36 to 0.41, Lower-Middle performance group
(LM): RSI of 0.32 to 0.36, Lower performance group (L): RSI of 0.2 to 0.32.

# %% [code]
!pip install collinearity
from collinearity import SelectNonCollinear
from sklearn.feature_selection import f_regression
import numpy as np
import pandas as pd
import seaborn as sns
sns.set(rc={'figure.figsize':(12,8)})
selector = SelectNonCollinear(0.6,scoring=f_regression)
X = df
y = df['RSI']
features = df.columns
X = X.to_numpy()
y = y.to_numpy()

# %% [code]
X = df
y = df['RSI']

# %% [code]
vals = np.quantile(df['RSI'], [0,0.25,0.5,0.75,1])

# %% [code]
vals

# %% [markdown]
#Data Balancing
We finalized SMOTE in combination with the ENN (Edited nearest neighbors) technique. SMOTE synthesizes new instances from the minority class (oversampling). It may introduce noise as it increases the probability of class overlap. Hence, we apply the ENN data balancing technique over the oversampled dataset as a selective method that removes examples from the majority class whose neighbors, identified by the k-nearest neighbor (k-NN) algorithm, belong to a different class.

# %% [code]
!pip install deep-forest
from sklearn.model_selection import train_test_split
from sklearn.metrics import mean_squared_error,r2_score
from sklearn.metrics import accuracy_score
from deepforest import CascadeForestRegressor
from sklearn.experimental import enable_hist_gradient_boosting
from sklearn.ensemble import RandomForestRegressor, ExtraTreesRegressor , StackingRegressor ,HistGradientBoostingRegressor
from sklearn.linear_model import RidgeCV
from sklearn.svm import LinearSVR


# %% [code]
from xgboost import XGBRegressor
from matplotlib import pyplot
from sklearn.ensemble import RandomForestRegressor
import pandas as pd
import numpy as np
import matplotlib.pyplot as plt
import seaborn as sns
import missingno as mno
from sklearn import linear_model
%matplotlib inline
from sklearn.model_selection import train_test_split
from sklearn.impute import SimpleImputer
from sklearn.ensemble import RandomForestClassifier
from sklearn import linear_model

# %% [code]
pip install smogn

# %% [code]
pip install deep-forest

# %% [code]
pip install hyperopt

# %% [code]
XClassify = df.drop(["RSI_Level","RSI","Jump.Height","Peak.Power.BM","Peak.Power","Body.Weight"],axis=1).to_numpy()
yClassify = df["RSI_Level"].to_numpy()
XClassify.shape

# %% [code]
from imblearn.over_sampling import SMOTE
oversample = SMOTE()
XClassifySM, yClassifySM = oversample.fit_resample(XClassify, yClassify)
XClassifySM.shape

# %% [code]
smoteX = pd.DataFrame(XClassifySM)
smoteY=pd.DataFrame(yClassifySM)
smote=pd.concat([smoteX,smoteY],axis=1)

# %% [code]
from imblearn.combine import SMOTETomek,SMOTEENN
tomek= SMOTETomek()
XClassify_tomek, yClassify_tomek = tomek.fit_resample(XClassify, yClassify)
XClassify_tomek.shape

# %% [code]
tomekX = pd.DataFrame(XClassify_tomek)
tomekY=pd.DataFrame(yClassify_tomek)
tomek=pd.concat([tomekX,tomekY],axis=1)

# %% [code]
enn= SMOTEENN()
XClassify_enn, yClassify_enn = enn.fit_resample(XClassify, yClassify)
XClassify_enn.shape

# %% [code]
ennX = pd.DataFrame(XClassify_enn)
ennY=pd.DataFrame(yClassify_enn)
enn=pd.concat([ennX,ennY],axis=1)
enn.to_csv("enn.csv")

# %% [code]
from imblearn.over_sampling import BorderlineSMOTE
XClassify_border, yClassify_border = BorderlineSMOTE().fit_resample(XClassify, yClassify)
XClassify_border.shape

# %% [code]
borX = pd.DataFrame(XClassify_border)
borY=pd.DataFrame(yClassify_border)
bor=pd.concat([borX,borY],axis=1)

# %% [markdown]
#XGBoost based Feature Importance
XGBoost, an optimized gradient boosting algorithm, similarly assigns importance scores to features according to their impact on model performance.

# %% [code]
import xgboost as xgb
from xgboost import XGBClassifier
from matplotlib import pyplot
# define dataset

# define the model
model = XGBClassifier(colsample_bytree=0.5, learning_rate=0.01, max_depth=3, min_child_weight=1, n_estimators=100, objective='reg:squarederror', subsample=0.5, random_state=23)
# fit the model
model.fit(XClassify, yClassify)
# get importance
importance = model.feature_importances_
# summarize feature importance
for i,v in enumerate(importance):
	print('Feature: %0d, Score: %.5f' % (i,v))
# plot feature importance
pyplot.bar([x for x in range(len(importance))], importance)
pyplot.show()

# %% [code]
col = df.columns
col = list(col)
col.remove("RSI_Level")
col.remove("RSI")
col.remove("Jump.Height")
col.remove("Peak.Power.BM")
col.remove("Peak.Power")
col.remove("Body.Weight")
pyplot.figure(figsize=(13, 8))

pyplot.barh(col, model.feature_importances_)
pyplot.show()

# %% [code]
xgb = pd.DataFrame(model.feature_importances_)

# %% [code]
xgb.to_csv("class_xgb.csv")

# %% [markdown]
#Random Forest based Feature Importance
Random Forest constructs multiple decision trees and evaluates the importance of features based on their contribution to reducing impurity in the trees.

# %% [code]
from sklearn.ensemble import RandomForestClassifier
from matplotlib import pyplot
# define dataset

# define the model
model = RandomForestClassifier(base_score=0.5, booster='gbtree', colsample_bylevel=1,
              colsample_bynode=1, colsample_bytree=0.6, gamma=1,
              learning_rate=0.1, max_delta_step=0, max_depth=5,
              min_child_weight=1, missing=None, n_estimators=100, n_jobs=1,
              nthread=4, num_class=2, objective='multi:softprob',
              random_state=11, reg_alpha=0, reg_lambda=1, scale_pos_weight=1,
              seed=42, silent=None, subsample=1.0, verbosity=1)
# fit the model
model.fit(XClassify, yClassify)
# get importance
importance = model.feature_importances_
# summarize feature importance
for i,v in enumerate(importance):
	print('Feature: %0d, Score: %.5f' % (i,v))
# plot feature importance
pyplot.bar([x for x in range(len(importance))], importance)
pyplot.show()

# %% [code]
col = df.columns
col = list(col)
col.remove("RSI_Level")
col.remove("RSI")
col.remove("Jump.Height")
col.remove("Peak.Power.BM")
col.remove("Peak.Power")
col.remove("Body.Weight")
pyplot.figure(figsize=(13, 8))

pyplot.barh(col, model.feature_importances_)
pyplot.show()

# %% [code]
rf = pd.DataFrame(model.feature_importances_)

# %% [code]
rf.to_csv("class_rf.csv")

# %% [markdown]
The aggregation was done manually using Microsoft Excel.

# %% [markdown]
#Partial Dependence Plot
It depicts how target feature changes with the variations in indepedent feature values.

# %% [code]
X = df.drop(["RSI_Level","RSI","Peak.Power","Peak.Power.BM","Jump.Height","Body.Weight"],axis=1)
y = df["RSI_Level"]

# %% [code]
from matplotlib import pyplot as plt
from matplotlib.cm import PuOr
import numpy as np
import pandas as pd
import scipy as sp
import seaborn as sns
from sklearn.ensemble import GradientBoostingRegressor
from sklearn.datasets import make_hastie_10_2
from sklearn.ensemble import GradientBoostingClassifier
from sklearn.inspection import plot_partial_dependence
from xgboost import XGBRegressor
from sklearn.inspection import PartialDependenceDisplay
est = RandomForestRegressor().fit(X, y)

# %% [code]
import matplotlib.pyplot as plt
from sklearn.inspection import partial_dependence, plot_partial_dependence
fig = plt.figure(figsize=(100, 50))
plot_partial_dependence(est, X, ['Strain'])
plt.rcParams.update({'font.size': 20})
plt.show()

# %% [markdown]
#RSI Prediction

# %% [code]
from sklearn.ensemble import GradientBoostingClassifier
import xgboost as xgb
from sklearn.metrics import auc, accuracy_score, confusion_matrix, mean_squared_error ,f1_score ,classification_report
from sklearn.model_selection import cross_val_score, GridSearchCV, KFold, RandomizedSearchCV
from sklearn.model_selection import StratifiedKFold
from sklearn.model_selection import RepeatedKFold
from statistics import mean, stdev
skf = RepeatedKFold(n_splits=5, n_repeats=10, random_state=1)

# %% [code]
target_names = ['0', '1', '2','3']

# %% [code]
def classifierModelEvalution(x_record,y_record,method=""):
  accuracies = []
  f1_result_score = []
  class_accuracy = []
  for train_index, test_index in skf.split(x_record, y_record):
    x_train_fold, x_test_fold = x_record[train_index], x_record[test_index]
    y_train_fold, y_test_fold = y_record[train_index], y_record[test_index]
    clf = xgb.XGBClassifier(base_score=0.5, booster='gbtree', colsample_bylevel=1,
              colsample_bynode=1, colsample_bytree=0.6, gamma=1,
              learning_rate=0.1, max_delta_step=0, max_depth=5,
              min_child_weight=1, missing=None, n_estimators=100, n_jobs=1,
              nthread=4, num_class=2, objective='multi:softprob',
              random_state=0, reg_alpha=0, reg_lambda=1, scale_pos_weight=1,
              seed=42, silent=None, subsample=1.0, verbosity=1).fit(x_train_fold, y_train_fold)
    #print("="*80)
    #print("Result for ",algorithm)
    #print(algorithm,"Score is : ",clf.score(x_test_fold, y_test_fold))

    yClassify_pred_value = clf.predict(x_test_fold)

    #print(algorithm,"Confustion Matrix : ", confusion_matrix(y_test_fold, yClassify_pred_value))
    cm = confusion_matrix(y_test_fold, yClassify_pred_value)
    cm = cm.astype('float') / cm.sum(axis=1)[:, np.newaxis]
    class_accuracy.append(  cm.diagonal().tolist())
    # evaluate predictions
    accuracy = accuracy_score(y_test_fold, yClassify_pred_value)
    accuracies.append(accuracy)
    f1_result = f1_score(y_test_fold, yClassify_pred_value, average='macro')
    f1_result_score.append(f1_result)
    #print(classification_report(y_test_fold, yClassify_pred_value, target_names=target_names))

  print("="*50)
  print("**********  Result for  ", method, "************")
  print('List of possible accuracy:', accuracies)
  print("List of F1 Score",f1_result_score)
  print("Average of F1 Score  ",sum(f1_result_score)/len(f1_result_score))
  print("Class Accuracy" , class_accuracy)
  print('\nMaximum Accuracy That can be obtained from this model is:',
        max(accuracies)*100, '%')
  print('\nMinimum Accuracy:',
        min(accuracies)*100, '%')
  print('\nOverall Accuracy:',
        mean(accuracies)*100, '%')
  print('\nStandard Deviation is:', stdev(accuracies))

# %% [code]
X = df.drop("RSI_Level",axis=1).to_numpy()
y = df["RSI_Level"].to_numpy()

# %% [code]
x_record_list = [X]
y_record_list = [y]

Algorithms = ["Normal Data"]
for i in range(len(x_record_list)):
  classifierModelEvalution(x_record_list[i],y_record_list[i],Algorithms[i])
